# Supplementary material for: Precise and efficient silencing of mutant KrasG12D by CRISPR-CasRx controls pancreatic cancer progression
Source: Theranostics. 2020 Sep 16;10(25):11507–19. doi: 10.7150/thno.46642 (PMC7545986; doi:10.7150/thno.46642)
Supplement: Supplementary file 2 — Supplementary table S1. [file thnov10p11507s2.xlsx]

## Sheet: down-regulated in +gRNA+CasRX
ENSG ID	Gene Symbol	logFC	P Value	FDR
ENSG00000133703	KRAS	2.118	1.61e-18	1.22e-14
ENSG00000188985	DHFRP1	3.34545	3.06e-14	1.29e-10
ENSG00000267469	TLE5	2.60571	3.19e-14	1.29e-10
ENSG00000259661	NA	2.90839	3.84e-13	1.16e-09
ENSG00000273590	NA	1.99895	4.66e-11	9.37e-08
ENSG00000130600	H19	1.37339	7.62e-11	1.35e-07
ENSG00000196136	SERPINA3	1.71931	9.34e-11	1.49e-07
ENSG00000255114	NA	2.40502	2.3e-10	3.57e-07
ENSG00000259357	NA	2.36497	5.21e-10	7.52e-07
ENSG00000108821	COL1A1	1.26599	1.67e-09	2.12e-06
ENSG00000279364	NA	2.87918	1.9e-09	2.35e-06
ENSG00000167244	IGF2	1.34842	6.14e-09	7.03e-06
ENSG00000254402	LRRC24	2.43436	9.75e-09	1.09e-05
ENSG00000261641	NA	1.76422	1.57e-08	1.64e-05
ENSG00000183305	MAGEA2B	1.39618	1.56e-08	1.64e-05
ENSG00000277801	NA	6.89041	2.21e-08	2.23e-05
ENSG00000185885	IFITM1	2.53408	2.28e-08	2.23e-05
ENSG00000276612	NA	1.77623	3.03e-08	2.83e-05
ENSG00000109107	ALDOC	1.59964	3.58e-08	3.29e-05
ENSG00000092621	PHGDH	1.14732	6.21e-08	5.46e-05
ENSG00000265972	NA	1.38083	7.65e-08	6.55e-05
ENSG00000274274	GAGE13	5.07518	1.02e-07	8.43e-05
ENSG00000261771	DNAAF4-CCPG1	2.07149	1.22e-07	9.82e-05
ENSG00000133134	BEX2	2.06495	1.44e-07	0.00011012
ENSG00000259171	NA	1.52015	2.15e-07	0.00016326
ENSG00000139182	CLSTN3	1.47209	2.31e-07	0.00016864
ENSG00000108176	DNAJC12	1.70171	2.4e-07	0.00017313
ENSG00000105289	TJP3	1.45574	2.49e-07	0.00017748
ENSG00000167105	TMEM92	1.50242	2.61e-07	0.00018391
ENSG00000130707	ASS1	1.34173	2.95e-07	0.00020287
ENSG00000129991	TNNI3	1.44461	3.71e-07	0.00025254
ENSG00000254122	PCDHGB7	1.99209	4.16e-07	0.00025997
ENSG00000104833	TUBB4A	1.16378	4.4e-07	0.00027246
ENSG00000267576	NA	2.30093	4.66e-07	0.00028251
ENSG00000250575	NA	1.91978	6.87e-07	0.00040441
ENSG00000248871	TNFSF12-TNFSF13	1.8065	6.85e-07	0.00040441
ENSG00000129757	CDKN1C	1.39587	7.14e-07	0.00041417
ENSG00000187244	BCAM	1.13961	7.67e-07	0.00042251
ENSG00000242590	NA	1.86404	8.8e-07	0.00048083
ENSG00000110848	CD69	2.16136	1.08e-06	0.00057211
ENSG00000163346	PBXIP1	1.09671	1.09e-06	0.00057211
ENSG00000131771	PPP1R1B	1.36157	1.13e-06	0.00059091
ENSG00000244693	CTAGE8	1.74715	1.46e-06	0.00071997
ENSG00000253882	LOC154761	2.44712	2.32e-06	0.00109699
ENSG00000142459	EVI5L	1.20132	2.59e-06	0.00121558
ENSG00000166741	NNMT	2.56692	2.72e-06	0.00127019
ENSG00000125931	CITED1	3.52093	3.62e-06	0.00164901
ENSG00000169894	MUC3A	1.13772	4.79e-06	0.00211369
ENSG00000108840	HDAC5	1.10647	4.87e-06	0.00212365
ENSG00000167617	CDC42EP5	1.42878	5.41e-06	0.0023404
ENSG00000167107	ACSF2	1.22864	5.48e-06	0.00235795
ENSG00000254413	CHKB-CPT1B	1.43521	6.45e-06	0.0027325
ENSG00000241484	ARHGAP8	1.41119	6.5e-06	0.00273619
ENSG00000070731	ST6GALNAC2	1.15177	6.58e-06	0.0027506
ENSG00000099864	PALM	1.06804	9.78e-06	0.00398043
ENSG00000275266	NA	3.91045	1.03e-05	0.00413862
ENSG00000267598	NA	3.79629	1.03e-05	0.00413862
ENSG00000131746	TNS4	1.03531	1.36e-05	0.00529124
ENSG00000137103	TMEM8B	1.30494	1.45e-05	0.00559282
ENSG00000102109	PCSK1N	1.03046	1.55e-05	0.00572587
ENSG00000183248	PRR36	1.08774	1.6e-05	0.00586645
ENSG00000169203	NPIPB12	1.15794	1.77e-05	0.00643227
ENSG00000079385	CEACAM1	1.69606	2.12e-05	0.0075911
ENSG00000277147	NA	2.64487	2.14e-05	0.00759296
ENSG00000240771	ARHGEF25	1.14796	2.17e-05	0.00766215
ENSG00000214274	ANG	1.13877	2.93e-05	0.00987037
ENSG00000138613	APH1B	1.12359	3.02e-05	0.0100593
ENSG00000171570	NA	2.32601	3.27e-05	0.0108325
ENSG00000138172	CALHM2	1.25605	3.37e-05	0.011027
ENSG00000114626	ABTB1	1.33346	3.62e-05	0.0117824
ENSG00000265018	NA	1.33273	3.68e-05	0.0118431
ENSG00000065717	TLE2	1.09133	3.72e-05	0.0118773
ENSG00000130775	THEMIS2	1.21897	4.17e-05	0.0131092
ENSG00000128165	ADM2	1.08215	4.37e-05	0.0135509
ENSG00000105639	JAK3	1.8549	4.43e-05	0.0136268
ENSG00000182379	NXPH4	1.16156	4.95e-05	0.0150104
ENSG00000261183	SPINT1-AS1	3.44528	5e-05	0.015075
ENSG00000121858	TNFSF10	1.34939	5.04e-05	0.0151179
ENSG00000223551	NA	1.15986	5.19e-05	0.0154827
ENSG00000226510	UPK1A-AS1	2.16691	5.65e-05	0.0161451
ENSG00000228224	NACA4P	1.05863	5.76e-05	0.0163188
ENSG00000285130	NA	1.66292	6.44e-05	0.0180765
ENSG00000235169	SMIM1	1.05996	7.29e-05	0.020175
ENSG00000138606	SHF	1.31306	8.59e-05	0.0229253
ENSG00000006210	CX3CL1	1.19517	9.45e-05	0.0248089
ENSG00000261793	NA	1.5476	0.00010848	0.0268398
ENSG00000278299	NA	1.29012	0.00011469	0.0280319
ENSG00000275882	NA	1.68593	0.00011677	0.0283123
ENSG00000272916	NA	1.17505	0.00013123	0.0311948
ENSG00000168079	SCARA5	1.04493	0.00014646	0.0341451
ENSG00000142619	PADI3	1.09207	0.00014807	0.0343899
ENSG00000007516	BAIAP3	1.0491	0.00015532	0.0356621
ENSG00000213402	PTPRCAP	3.07612	0.000207	0.0439469
ENSG00000184481	FOXO4	1.12246	0.00020735	0.0439469
ENSG00000258757	NA	1.32116	0.00022454	0.0470977
ENSG00000143434	SEMA6C	1.08022	0.00024001	0.0491602

## Sheet: up-regulated in +gRNA+CasRX
ENSG ID	Gene Symbol	logFC	P Value	FDR
ENSG00000248405	PRR5-ARHGAP8	-4.15533	6.70597e-14	2.5406e-10
ENSG00000229944	NA	-2.99264	6.38531e-11	1.20956e-07
ENSG00000115738	ID2	-1.41213	5.26902e-07	0.00031623
ENSG00000165244	ZNF367	-1.20196	1.16102e-06	0.000601519
ENSG00000248167	TRIM39-RPP21	-5.11626	4.812e-06	0.00211369
ENSG00000141384	TAF4B	-1.30006	1.22068e-05	0.00477382
ENSG00000265388	RN7SL391P	-6.32452	1.54285e-05	0.00572587
ENSG00000162924	REL	-1.00601	7.53368e-05	0.0207577
ENSG00000235636	NA	-1.02101	0.000121707	0.0292759
ENSG00000052795	FNIP2	-1.0227	2.9647e-05	0.00992881
ENSG00000285283	NA	-1.03362	9.36956e-05	0.0246937
ENSG00000080603	SRCAP	-1.03616	1.01498e-06	0.000544467
ENSG00000137801	THBS1	-1.04952	2.96963e-06	0.00137412
ENSG00000166897	ELFN2	-1.10617	3.3684e-06	0.00154684
ENSG00000277991	NA	-1.14359	3.69261e-05	0.0118431
ENSG00000205670	SMIM11A	-1.16639	1.63681e-06	0.000799637
ENSG00000260537	NA	-1.18164	6.99016e-05	0.0194368
ENSG00000076641	PAG1	-1.18219	1.8273e-05	0.00659317
ENSG00000280433	NA	-1.19556	0.000216041	0.0456297
ENSG00000267512	NA	-1.23989	9.55787e-05	0.0249728
ENSG00000258466	NA	-1.24045	0.000202944	0.0433164
ENSG00000269937	NA	-1.24457	7.5784e-05	0.0207864
ENSG00000233966	NA	-1.2625	7.67656e-08	6.55394e-05
ENSG00000260342	NA	-1.26431	2.74519e-08	2.64135e-05
ENSG00000188092	GPR89B	-1.27415	1.66215e-06	0.000799637
ENSG00000265992	NA	-1.28185	1.34395e-06	0.000673344
ENSG00000181625	SLX1B	-1.31335	2.29652e-06	0.00109613
ENSG00000249624	IFNAR2	-1.39046	7.33875e-07	0.000414169
ENSG00000156475	PPP2R2B	-1.40124	4.58594e-06	0.00204401
ENSG00000257315	ZBED6	-1.41294	8.18608e-08	6.89188e-05
ENSG00000258643	BCL2L2-PABPN1	-1.43438	1.65638e-06	0.000799637
ENSG00000262660	NA	-1.4612	3.08267e-10	4.67156e-07
ENSG00000259952	NA	-1.4672	0.000182622	0.0403394
ENSG00000259169	NA	-1.55058	8.34855e-05	0.0224917
ENSG00000197275	RAD54B	-1.58788	2.27952e-08	2.22868e-05
ENSG00000256861	NA	-1.7083	1.18829e-08	1.30965e-05
ENSG00000251079	NA	-1.71485	0.000219377	0.0461734
ENSG00000261780	LINC02582	-1.72801	8.41695e-05	0.0225757
ENSG00000259024	TVP23C-CDRT4	-1.73997	9.84888e-07	0.000533044
ENSG00000257379	NA	-1.74302	1.2481e-07	9.81772e-05
ENSG00000268606	NA	-1.80836	9.10301e-12	2.1223e-08
ENSG00000229927	NA	-1.81126	6.25423e-05	0.0176332
ENSG00000170667	RASA4B	-1.90954	5.69274e-05	0.0162008
ENSG00000251503	NA	-1.95714	1.72727e-08	1.77461e-05
ENSG00000286905	NA	-2.0208	2.69074e-05	0.00932028
ENSG00000179978	NA	-2.03133	4.65059e-07	0.00028251
ENSG00000250312	ZNF718	-2.12704	8.34737e-06	0.0034657
ENSG00000259498	NA	-2.21866	2.91206e-05	0.00986146
ENSG00000015568	RGPD5	-2.2389	6.1782e-12	1.49802e-08
ENSG00000245112	SMARCA5-AS1	-2.26488	9.1596e-06	0.00377706
ENSG00000272540	NA	-2.28031	2.3106e-15	1.16718e-11
ENSG00000225345	NA	-2.3856	2.71595e-07	0.000189233
ENSG00000228057	NA	-2.50873	9.45135e-06	0.00387103
ENSG00000258725	PRC1-AS1	-2.69533	1.33121e-06	0.000673344
ENSG00000260371	NA	-2.90323	4.07669e-09	4.75225e-06
ENSG00000250135	NA	-2.99551	2.67664e-09	3.18136e-06
ENSG00000286053	NA	-3.03943	3.78178e-07	0.000254711
ENSG00000263513	FAM72C	-3.30324	1.36439e-27	2.75685e-23
ENSG00000281593	NA	-3.31705	4.09254e-08	3.6482e-05
ENSG00000230409	TCEA1P2	-3.61717	4.17743e-16	2.53223e-12
ENSG00000234769	WASH4P	-3.63695	1.52413e-19	1.31983e-15
ENSG00000273513	NA	-3.93705	2.97612e-08	2.8188e-05
ENSG00000254428	NA	-4.05939	4.57911e-05	0.0140188
