# Supplementary material for: Precise and efficient silencing of mutant KrasG12D by CRISPR-CasRx controls pancreatic cancer progression
Source: Theranostics. 2020 Sep 16;10(25):11507–19. doi: 10.7150/thno.46642 (PMC7545986; doi:10.7150/thno.46642)
Supplement: Supplementary file 3 — Supplementary table S2. [file thnov10p11507s3.xlsx]

## Sheet: Upregulated in CasRX+gRNA+
gene_id	GeneSymbol	logFC	PValue	FDR
ENSG00000196656	AC004057.1	-1.22031	3.5e-08	0.000404843
ENSG00000184779	RPS17	-1.05615	8.95e-07	0.00647596
ENSG00000164690	SHH	-1.26547	5.13e-06	0.0330232

## Sheet: Downregulated in CasRX+gRNA+
gene_id	GeneSymbol	logFC	PValue	FDR
ENSG00000198237	RP11-98J23.2	4.77493	1.75e-07	0.00168896
ENSG00000169247	SH3TC2	2.72816	7.85e-07	0.00647596
